# Supplementary material for: Calreticulin del52 and ins5 knock-in mice recapitulate different myeloproliferative phenotypes observed in patients with MPN
Source: Nat Commun. 2020 Sep 28;11:4886. doi: 10.1038/s41467-020-18691-3 (PMC7522233; doi:10.1038/s41467-020-18691-3)
Supplement: Supplementary file 3 — Source Data [file 41467_2020_18691_MOESM3_ESM.xlsx]

## Sheet: Figure 1c
Figure 1c
anti-CALR-tot
anti-CALR-Cter
β-Actin

## Sheet: Figure 2a
Figure 2a
Platelets (103/μL)
Time (months post-tamoxifen)	+/+																		+/del52																				+/ins5
0.5	512	768	759	917	731	645	815	581	713	688	1155	783	933	724	551	662			1053	920	513	961	1072	946	985	981	1077	1002	714	1030	1133	809	973	1401	1009	942			843	542	895	866	873	852	807	1099	830	1149	1059
1.25	852	1025	971	1001	993	824	944	931	544	959	872	835	744	1007	951	978	649	1072	1488	1436	802	1592	1476	1698	1747	1574	1481	730	1206	1627	2008	1314	1841	1313	1784	1682	1400	1151	1448	888	1086	1441	1325	1299	989
2	1058	824	929	934	889	913	899	834	908	992	983	992	795	978	865				1668	1465	724	1545	1675	1243	1538	1293	1664	1336	1893	1723	1597	1570	2013						737	1438	1510	991	684	1922	1398	1177	1098	1339	906
2.75	1005	1681	1204	816	1031	958	920	739	1292	905	1052								1902	1654	1662	1830	2260	1969	1739	1746	1585	1699	1539	2075									1054	1084	1330	1530	1111	968	1381	1433	1319		1271
3.5	861	888	884	1042	905	911	963	875	1195	1494	795								1554	1993	2179	2236	1955	1158	1772	1820	1817	1836											1442	1202	1391	888	659	854	1133	1199	951	1280	1236
4.25	882	991	904	1033	878	959	911	952											2018	2191	1849	3012	2067	2173	1641														1177	865	1105	1611	1346	1446	990	1059	1036	1169	1000
5	882	991	904	1033	1083	1095	914	651	1013	1203	932	1173	1104						1852	2099	2168	1977	1970	1475	1787	1786	2060	1709	1972										1714	2008	1936	1638	2045	1330	1507	1368	1227	1234
5.75	1107	964	968	1089	1138	998	997												1174	2078	1285	1841	1872	2591	1907														1444	1201	995	1423	1351
6.5	1029	1081	807	1082	1116	972	981	942	873	833	927	1244	949	1046					1758	2137	2216	1881	2208	1661	2299	1819	1780	1698	2105	1787									1186	1291	1112	1779
7.25	847	1038	1006	1182	1017	958	853	883	860	862	1354								1136	1781	2164	2151	2113	2068	1915	2067	1782	1940	2731	2026									1543	1852	1604	1557
8	1058	938	874	790	713														2451	1801	1996	2239	1670	1874	2244	3073													1523	1228	1239	1543	1128
8.75	647	1107	1026	968	907	877													871	1392	1279	2153	1479																1071	1523	1680	1462	2270	1915	2091	1440
9.5	912	979	972	1091															1741	2104	2016	1950	2233	2370	1928	2554	1967	1656											1848	1617	1730	1757	1488	1592	1432
[truncated: 9 more columns]

## Sheet: Figure 2b
Figure 2b
Platelets (103/μL)
Time (months post-tamoxifen)	+/+																		del52/del52														ins5/ins5
0.5	512	768	759	917	731	645	815	581	713	688	1155	783	933	724	551	662			1386	1538	1667	1065	1450	992	1533	1146	1809	1590	1293	1526	1725	2131	915	629	1004	1001	1399	1369
1.25	852	1025	971	1001	993	824	944	931	544	959	872	835	744	1007	951	978	649	1072	3239	3322	2998	4144	3378	1717	4404	3361	3743	3025	2814	3019	2680	3198	2108
2	1058	824	929	934	889	913	899	834	908	992	983	992	795	978	865				2491	3686	3067	3236	3079	3396	4390	3292	2843	4376					2050	2003	1253	1770	2017	1778
2.75	1005	1681	1204	816	1031	958	920	739	1292	905	1052								4234	3557	3997	4098	4409	3749	4375								1979	2091	1176	1877	1715	2227	2512	2046
3.5	861	888	884	1042	905	911	963	875	1195	1494	795								4143	2438	5070	2495	3812	4175									1908	1690	1154	1320	1514	1518	2609	2287	1434
4.25	882	991	904	1033	878	959	911	952											4436	5178	4312												1900	2360	1740	1898	1921	2681	2262
5	882	991	904	1033	1083	1095	914	651	1013	1203	932	1173	1104						4436	5178	4632	2372	5329	4583	3097	4392							2513	2451	2097	2269	2370
5.75	1107	964	968	1089	1138	998	997												4665	4813	8375
6.5	1029	1081	807	1082	1116	972	981	942	873	833	927	1244	949	1046					4838	4364	5183	4796	4027	4262	5622
7.25	847	1038	1006	1182	1017	958	853	883	860	862	1354								6301	5226	4666	3943	6207
8	1058	938	874	790	713														4729	4895	4516												2869	3193	3621	2908	2704	2473
8.75	647	1107	1026	968	907	877													5965	4005	5162												2844	3271	3176	2523	2825
9.5	912	979	972	1091															4517	5395	3350	3073											3246	3121	4383	2203	2019

## Sheet: Figure 2c
Figure 2c
WBC (103/μL)
Time (months post-tamoxifen)	+/+																																		+/del52
0.5	8.31	6.64	9.94	5.49	8.79	8.87	7.51	5.34	8.22	9.48	7.76	11.03	4.92	7.35	7.52	11.71	6.69	8.45	7.26	8.85	11.24	8.34	8.45	8.58	9.08	11.08	8.13	12.52	10.72	8.28	10.49	7.55	7.25	13.60	7.71	6.36	9.46	8.67	6.09	8.30	6.43	6.00	8.35	8.18	5.72	6.75	6.67	8.75	6.43
1.25	8.88	11.76	12.09	12.91	13.27	7.56	6.06	6.75	8.06	6.38	10.51	4.53	8.65	12.50	8.01	6.40	8.92	9.56	8.51	11.52	8.62	8.84	8.31	8.21	11.04										8.83	10.38	14.69	15.19	11.14	11.92	10.54	7.92	14.01	12.43	11.58	9.23	8.77	12.05	14.41
2	8.47	12.03	6.25	7.47	15.63	7.68	7.11	4.98	5.42	8.14	6.45	1.92	11.06	8.12	3.25	12.72	11.66	12.80	13.39	7.77	9.23	10.92	11.91	15.01	8.57	18.61									10.03	6.55	21.17	18.75	10.59	12.80	9.17	10.88	10.93	7.62	10.54	12.90	10.53	11.14	5.16
2.75	6.97	13.79	9.64	8.56	6.91	9.8	8.25	10.96	9.88	10.21	7.30	9.12	11.95	11.04	5.00	9.63	11.01	11.59	9.98	7.30	9.21	7.71	9.95	5.66	8.56										12.41	5.11	10.81	7.89	14.56	7.36	9.93	7.68	11.84	9.30	14.25	11.49	12.42
3.5	6.69	4.71	3.42	10.3	7.53	7.90	7.99	9.67	6.94	10.59	6.68	6.83	14.52	9.86	9.65		9.98	12.77	8.33	13.01															12.51	6.33	11.71	7.01	14.50	10.31	7.51	10.32	7.98	14.14	9.74
4.25	5.28	8.00	11.77	9.04	6.69	9.55	9.81	7.90	9.94	10.53	9.44	6.57	9.35	8.60	9.10	8.22	10.92	9.50																	8.49	6.84	11.35	12.35	13.04	10.60	14.26
5	8.20	15.89	12.38	8.93	5.17	4.76	7.92	10.65	12.96	8.61	9.75	8.57	3.71	11.99	13.43	8.93	5.58																		13.19	7.06	9.66	9.53	10.76	5.48	12.63	11.78	12.73	11.43	9.45
5.75	7.70	8.57	11.67	9.55	7.80	7.62	9.14	11.44	7.79	5.32	7.33	8.92																							13.76	9.34	9.22	9.61	14.56	10.13	14.00
6.5	5.96	9.42	7.38	11.23	7.54	4.68	8.64	6.15	6.78	6.99	7.59	6.39	5.56	5.38	6.37	7.23	7.26	7.52	8.9																9.08	5.48	10.44	10.55	14.24	7.42	8.18	6.67	10.26	8.07	7.87	10.77	9.07	7
7.25	5.59	11.41	12.21	13.59	6.94	7.21	8.81	5.53	6.98	6.99	14.94	11.04	14.63																						10.67	5.80	13.64	13.82	11.4	6.99	8.48	8.94	8.76	17.99	12.48
8	6.44	6.55	9.77	6.92	4.21	10.78	6.27	6.27	11.69	6.07																									15.89	8.22	11.8	6.14	6.94	9.73	9.83
8.75	5.22	13.38	7.49	18.85	5.62	8.30	8.44	7.53	4.42	11.73	6.94	11.00	5.40																						9.98	7.25	12.88	11.65	12.56
9.5	5.34	5.27	7.51	7.62	13.2	13.28	8.52																												6.37	11.77	17.99
[truncated: 24 more columns]

## Sheet: Figure 2d
Figure 2d
WBC (103/μL)
Time (months post-tamoxifen)	+/+																																		del52/del52														ins5/ins5
0.5	8.31	6.64	9.94	5.49	8.79	8.87	7.51	5.34	8.22	9.48	7.76	11.03	4.92	7.35	7.52	11.71	6.69	8.45	7.26	8.85	11.24	8.34	8.45	8.58	9.08	11.08	8.13	12.52	10.72	8.28	10.49	7.55	7.25	13.60	9.48	5.59	9.61	9.33	8.68	12.43	6.60	9.45	8.65	6.35	6.32	10.29	5.82	8.76	7.36
1.25	8.88	11.76	12.09	12.91	13.27	7.56	6.06	6.75	8.06	6.38	10.51	4.53	8.65	12.5	8.01	6.40	8.92	9.56	8.51	11.52	8.62	8.84	8.31	8.21	11.04										19.25	12.32	14.57	20.25	15.27	13.18	6.64	17.6	8.26	14.12	11.11	14.05	23.05	15.1	12.56
2	8.47	12.03	6.25	7.47	15.63	7.68	7.11	4.98	5.42	8.14	6.45	1.92	11.06	8.12	3.25	12.72	11.66	12.8	13.39	7.77	9.23	10.92	11.91	15.01	8.57	18.61									11.54	11.33	17.64	11.55	14.74	15.54	12.85	17.42	13.63	15.95					11.01
2.75	6.97	13.79	9.64	8.56	6.91	9.80	8.25	10.96	9.88	10.21	7.30	9.12	11.95	11.04	5.00	9.63	11.01	11.59	9.98	7.30	9.21	7.71	9.95	5.66	8.56										18.31	12.06	17.86	13.24	14.71	14.82	13.60	18.22							11.07
3.5	6.69	4.71	3.42	10.30	7.53	7.90	7.99	9.67	6.94	10.59	6.68	6.83	14.52	9.86	9.65		9.98	12.77	8.33	13.01															13.34	12.24	14.36	14.50	13.31	12.78	17.91								10.53
4.25	5.28	8.00	11.77	9.04	6.69	9.55	9.81	7.90	9.94	10.53	9.44	6.57	9.35	8.60	9.10	8.22	10.92	9.50																	10.78	14.73	16.07	17.54	26.37										14.54
5	8.20	15.89	12.38	8.93	5.17	4.76	7.92	10.65	12.96	8.61	9.75	8.57	3.71	11.99	13.43	8.93	5.58																		16.16	19.39	12.63	15.24	17.61	13.46	18.24	12.13							10.57
5.75	7.70	8.57	11.67	9.55	7.80	7.62	9.14	11.44	7.79	5.32	7.33	8.92																							13.29	15.01
6.5	5.96	9.42	7.38	11.23	7.54	4.68	8.64	6.15	6.78	6.99	7.59	6.39	5.56	5.38	6.37	7.23	7.26	7.52	8.90																14.41	20.55	15.88	17.73	11.62	13.06	11.91
7.25	5.59	11.41	12.21	13.59	6.94	7.21	8.81	5.53	6.98	6.99	14.94	11.04	14.63																						13.38	15.87	12.19	17.42	15.94
8	6.44	6.55	9.77	6.92	4.21	10.78	6.27	6.27	11.69	6.07																									13.9	15.59	21.88	25.59											14.47
8.75	5.22	13.38	7.49	18.85	5.62	8.30	8.44	7.53	4.42	11.73	6.94	11.00	5.40																						17.5	17.76	21.49												11.18
9.5	5.34	5.27	7.51	7.62	13.2	13.28	8.52																												15.17	21.44	7.75	25.59											13.69
[truncated: 8 more columns]

## Sheet: Figure 2e
Figure 2e
Hemoglobin (g/dL)
Time (months post-tamoxifen)	+/+																																				+/del52
0.5	16.3	17.1	17.6	17.9	16.3	14.7	15.4	16.1	16.3	16.0	16.4	14.5	17.2	16.5	15.7	16.6	16.9	17.7	16.4	17.3	18.6	17.1	13.8	18.0	15.7	16.7	15.5	13.8	17.0	16.2	14.8	16.7	19.0	17.0	18.2	17.0	17.9	16.7	15.3	13.9	16.1	16.5	14.9	15.2	15.0	15.1	15.4	10.1	15.2
1.25	17.5	16.4	16.7	16.8	15.7	15.7	15.7	14.1	14.1	15.1	16.4	15.2	14.8	14.2	13.8	14.4	14.9	16.7	16.2	16.7	17.6	14.8	16.5	17.5	11.4	15.3											14.5	17.0	17.7	14.6	12.6	14.5	14.3	14.0	16.7	12.9	15.2	14.6	13.7
2	14.4	17.9	16.0	17.8	16.6	14.3	16.1	16.7	14.8	14.8	15.3	16.1	15.4	15.0	14.8	16.5	14.9	15.6	16.6	15.1	16.3	16.7	17.9	15.8	16.1	16.9	14.5	14.8									16.8	16.4	16.3	15.6	14.3	14.0	16.0	15.1	13.2	14.8	15.7	13.2	14.6
2.75	13.0	15.8	13.4	15.8	16.1	15.8	15.4	15.7	15.7	8.9	15.7	15.2	16.1	16.4	17.0	17.3	16.5	16.4	14.9	17.4	15.7	18.4	14.5	13.9	14.6												14.9	14.6	15.1	15.4	14.8	14.4	13.6	14.1	13.1	13.5	14.7	13.4	18.1
3.5	13.8	17.0	15.3	15.6	18.7	19.0	18.0	17.5	10.7	16.1	17.7	17.1	16.1	14.8	16.7	16.0	17.4	17.7	14.6	15.4	16.3																15.8	15.7	17.8	15.7	17.3	16.8	16.7	16.4	16.3	16.6	17.3
4.25	15.0	16.9	15.7	15.4	17.9	17.1	17.6	17.4	17.1	16.2	17.0	17.1	15.3	15.7	14.9	17.1	12.1	14.7	15.1																		15.1	14.6	16.8	16.7	16.7	17.1	15.7	14.0
5	14.7	13.5	15.0	14.2	17.3	17.4	17.2	17.5	17.1	13.6	17.3	17.8	16.2	18.3	17.1	16.6	15.3	15.9	18.0	19.2																	14.2	15.4	17.6	16.6	15.7	15.7	16.3	16.6	16.6	16.3	15.7
5.75	15.2	13.8	14.6	13.3	15.1	18.4	19.2	18.2	15.7	15.4	15.2																										13.9	13.3	15.7	15.4	15.5	16.7	17.5
6.5	16.2	17.0	11.9	15.1	17.4	17.2	15.2	17.4	15.7	14.9	16.8	15.5	15.1	15.1	14.7	15.8	16.2	16.3	16.3																		14.8	16.3	16.6	16.3	16.0	16.3	14.8	16.2	16.1	15.7	15.7	16.3	15.7
7.25	15.7	15.4	16.6	16.7	15.5	16.5	15.2	14.6	17.5	17.4	16.5																										17.6	16.0	16.0	14.9	16.1	13.4	15.1	14.9	15.2
8	17.0	16.6	14.8	17.6	13.0	14.6	11.9	15.2	15.5																												16.0	14.8	15.4	15.9	16.3	17.2	15.7
8.75	11.5	16.4	16.4	17.3	13.4	15.4	16.2	14.9	17.2	17.7	12.1	14.7	14.6	12.1																							10.0	15.7	15.2	16.6	15.4
9.5	14.4	15.5	16.6	15.2	17.0	17.4	14.1	15.1	16.4																												14.3	13.9	16.6
[truncated: 26 more columns]

## Sheet: Figure 2f
Figure 2f
Hemoglobin (g/dL)
Time (months post-tamoxifen)	+/+																																				del52/del52
0.5	16.3	17.1	17.6	17.9	16.3	14.7	15.4	16.1	16.3	16.0	16.4	14.5	17.2	16.5	15.7	16.6	16.9	17.7	16.4	17.3	18.6	17.1	13.8	18.0	15.7	16.7	15.5	13.8	17.0	16.2	14.8	16.7	19.0	17.0	18.2	17.0	16.5	17.3	16.1	15.8	16.3	14.2	16.7	15.4	15.9	15.1	14.5	14.9	15.2
1.25	17.5	16.4	16.7	16.8	15.7	15.7	15.7	14.1	14.1	15.1	16.4	15.2	14.8	14.2	13.8	14.4	14.9	16.7	16.2	16.7	17.6	14.8	16.5	17.5	11.4	15.3											15.7	15.4	10.6	13.0	14.0	14.1	13.9	14.8	12.6	14.9	15.1	14.9	16.5
2	14.4	17.9	16.0	17.8	16.6	14.3	16.1	16.7	14.8	14.8	15.3	16.1	15.4	15.0	14.8	16.5	14.9	15.6	16.6	15.1	16.3	16.7	17.9	15.8	16.1	16.9	14.5	14.8									14.9	15.7	11.6	13.3	13.6	14.6	14.7	14.2	13.4	13.2
2.75	13.0	15.8	13.4	15.8	16.1	15.8	15.4	15.7	15.7	8.9	15.7	15.2	16.1	16.4	17.0	17.3	16.5	16.4	14.9	17.4	15.7	18.4	14.5	13.9	14.6												13.5	13.6	13.9	13.3	13.5	14.3	14.6
3.5	13.8	17.0	15.3	15.6	18.7	19.0	18.0	17.5	10.7	16.1	17.7	17.1	16.1	14.8	16.7	16.0	17.4	17.7	14.6	15.4	16.3																14.7	13.6	14.6	15.6	15.5	16.6	16.3
4.25	15.0	16.9	15.7	15.4	17.9	17.1	17.6	17.4	17.1	16.2	17.0	17.1	15.3	15.7	14.9	17.1	12.1	14.7	15.1																		14.2	12.7	14.8	15.8	12
5	14.7	13.5	15.0	14.2	17.3	17.4	17.2	17.5	17.1	13.6	17.3	17.8	16.2	18.3	17.1	16.6	15.3	15.9	18.0	19.2																	13.2	12.1	16.0	15.1	14.4	15.2	15.3	15.5
5.75	15.2	13.8	14.6	13.3	15.1	18.4	19.2	18.2	15.7	15.4	15.2																										13.4	14.9	10.5
6.5	16.2	17.0	11.9	15.1	17.4	17.2	15.2	17.4	15.7	14.9	16.8	15.5	15.1	15.1	14.7	15.8	16.2	16.3	16.3																		14.1	15.1	14.4	15.1	13.7	13.7	14.1
7.25	15.7	15.4	16.6	16.7	15.5	16.5	15.2	14.6	17.5	17.4	16.5																										12.6	14.9	13.6	15.2
8	17.0	16.6	14.8	17.6	13.0	14.6	11.9	15.2	15.5																												13.3	13.3	15.4
8.75	11.5	16.4	16.4	17.3	13.4	15.4	16.2	14.9	17.2	17.7	12.1	14.7	14.6	12.1																							14.3	14.3	14.5
9.5	14.4	15.5	16.6	15.2	17.0	17.4	14.1	15.1	16.4																												12.3	12.4	10.6	14.2
[truncated: 9 more columns]

## Sheet: Figure 3a
Figure 3a
CFU-MK (/10x104 cells)
	+/+				+/del52			del52/del52			+/ins5			ins5/ins5
- TPO	11.7	25.9	48.0	47.0	43.6	14.8	71.5	73.6	78.5	48.8	63.0	26.5	46.0	71.0	71.0	61.0
+ TPO	27.1	61.2	101.0	88.5	78.6	30.1	80.0	128.5	83.5	54.7	64.5	41.0	82.0	106.5	106.5	83.5

## Sheet: Figure 3b
Figure 3b
BM MkP (%)
+/+					+/del52					del52/del52					+/ins5					ins5/ins5
0.0542	0.0560	0.0880	0.0418	0.0550	0.0530	0.1310	0.1110	0.1000	0.1142	0.6060	0.4760	1.1550	0.4030	0.5820	0.0360	0.0807	0.1050	0.0963	0.1110	0.2328	0.3870	0.3150	0.1653
BM CD41+CD42+ (%)
+/+					+/del52					del52/del52					+/ins5					ins5/ins5
0.365	0.515	0.616	0.502	0.617	0.645	0.295	0.821	0.972	0.674	1.540	1.715	3.180	2.100	2.055	0.200	0.690	0.272	0.764	0.374	0.746	0.838	0.774	0.250

## Sheet: Figure 3c
Figure 3c
Spleen MkP (%)
+/+					+/del52					del52/del52					+/ins5					ins5/ins5
0.0462	0.0789	0.0618	0.0458	0.04226	0.12	0.1161	0.0945	0.0946	0.0920	0.3570	0.2550	0.1840	0.3820	0.3690	0.0303	0.0599	0.0312	0.0341	0.0536	0.1541	0.1431	0.2402	0.1015
Spleen CD41+CD42+ (%)
+/+					+/del52					del52/del52					+/ins5					ins5/ins5
0.028	0.077	0.073	0.110	0.077	0.085	0.553	0.520	0.144	0.147	0.658	3.413	1.113	1.520	2.596	0.043	0.069	0.011	0.012	0.159	0.169	0.081	0.886	0.189

[truncated: 28 more sheets: Figure 3e, Figure 4a, Figure 4b, Figure 5a, Figure 5b, Figure 6a, Figure 6c, Figure 6d, Figure 7a, Figure 7b, Figure 7c, Figure 7d, Figure 8a, Figure 8b, Figure 8c, Supplementary Figure 1a, Supplementary Figure 1b, Supplementary Figure 1c, Supplementary Figure 2b, Supplementary Figure 3b …]
